# Supplementary material for: Inexpensive Multiplexed Library Preparation for Megabase-Sized Genomes
Source: PLoS One. 2015 May 22;10(5):e0128036. doi: 10.1371/journal.pone.0128036 (PMC4441430; doi:10.1371/journal.pone.0128036)
Supplement: S2 Table — Plate number; measured post-PCR concentrations of sample; and number, median, standard distribution, and histogram of aligned fragment sizes are provided. (TXT) [file pone.0128036.s002.txt]

S5xx series syntax
5’ AATGATACGGCGACCACCGAGATCTACAC[i5]TCGTCGGCAGCGTC

S501: AATGATACGGCGACCACCGAGATCTACAC TAGATCGC TCGTCGGCAGCGTC
S502: AATGATACGGCGACCACCGAGATCTACAC CTCTCTAT TCGTCGGCAGCGTC
S503: AATGATACGGCGACCACCGAGATCTACAC TATCCTCT TCGTCGGCAGCGTC
S504: AATGATACGGCGACCACCGAGATCTACAC AGAGTAGA TCGTCGGCAGCGTC
S505: AATGATACGGCGACCACCGAGATCTACAC GTAAGGAG TCGTCGGCAGCGTC
S506: AATGATACGGCGACCACCGAGATCTACAC ACTGCATA TCGTCGGCAGCGTC
S507: AATGATACGGCGACCACCGAGATCTACAC AAGGAGTA TCGTCGGCAGCGTC
S508: AATGATACGGCGACCACCGAGATCTACAC CTAAGCCT TCGTCGGCAGCGTC
S509: 5' AATGATACGGCGACCACCGAGATCTACAC GGCTACTC TCGTCGGCAGCGTC 3'
S510: 5' AATGATACGGCGACCACCGAGATCTACAC CCTCAGAC TCGTCGGCAGCGTC 3'
S511: 5' AATGATACGGCGACCACCGAGATCTACAC TCCTTACG TCGTCGGCAGCGTC 3'
S512: 5' AATGATACGGCGACCACCGAGATCTACAC ACGCGTGG TCGTCGGCAGCGTC 3' 
S513: 5' AATGATACGGCGACCACCGAGATCTACAC GGAACTCC TCGTCGGCAGCGTC 3' 
S514: 5' AATGATACGGCGACCACCGAGATCTACAC TGGCCATG TCGTCGGCAGCGTC 3' 
S515: 5' AATGATACGGCGACCACCGAGATCTACAC GAGAGATT TCGTCGGCAGCGTC 3' 
S516: 5' AATGATACGGCGACCACCGAGATCTACAC CGCGGTTA TCGTCGGCAGCGTC 3' 
S517: 5' AATGATACGGCGACCACCGAGATCTACAC GACCGCCA TCGTCGGCAGCGTC 3' 
S518: 5' AATGATACGGCGACCACCGAGATCTACAC TAAGATGG TCGTCGGCAGCGTC 3' 
S519: 5' AATGATACGGCGACCACCGAGATCTACAC ATTGACAT TCGTCGGCAGCGTC 3' 
S520: 5' AATGATACGGCGACCACCGAGATCTACAC AGCCAACT TCGTCGGCAGCGTC 3' 
S521: 5' AATGATACGGCGACCACCGAGATCTACAC TACTAGGT TCGTCGGCAGCGTC 3' 
S522: 5' AATGATACGGCGACCACCGAGATCTACAC TCACGGTT TCGTCGGCAGCGTC 3' 
S523: 5' AATGATACGGCGACCACCGAGATCTACAC TGTAATGA TCGTCGGCAGCGTC 3' 
S524: 5' AATGATACGGCGACCACCGAGATCTACAC CACGTCAG TCGTCGGCAGCGTC 3' 
S525: 5' AATGATACGGCGACCACCGAGATCTACAC CTGAATTC TCGTCGGCAGCGTC 3' 
S526: 5' AATGATACGGCGACCACCGAGATCTACAC CGTACCGG TCGTCGGCAGCGTC 3' 
S527: 5' AATGATACGGCGACCACCGAGATCTACAC GATGACGG TCGTCGGCAGCGTC 3' 
S528: 5' AATGATACGGCGACCACCGAGATCTACAC TATAGACG TCGTCGGCAGCGTC 3' 
S529: 5' AATGATACGGCGACCACCGAGATCTACAC GTCATTGA TCGTCGGCAGCGTC 3' 
S530: 5' AATGATACGGCGACCACCGAGATCTACAC GCATCGTT TCGTCGGCAGCGTC 3' 
S531: 5' AATGATACGGCGACCACCGAGATCTACAC AGGTTGAC TCGTCGGCAGCGTC 3' 
S532: 5' AATGATACGGCGACCACCGAGATCTACAC TGAAACTG TCGTCGGCAGCGTC 3' 
S533: 5' AATGATACGGCGACCACCGAGATCTACAC CAATCACA TCGTCGGCAGCGTC 3' 
S534: 5' AATGATACGGCGACCACCGAGATCTACAC ACATGCAA TCGTCGGCAGCGTC 3' 
S535: 5' AATGATACGGCGACCACCGAGATCTACAC ATCGCGCC TCGTCGGCAGCGTC 3' 
S536: 5' AATGATACGGCGACCACCGAGATCTACAC TCGGTTAA TCGTCGGCAGCGTC 3' 

N7xx series syntax
5’ CAAGCAGAAGACGGCATACGAGAT[i7]GTCTCGTGGGCTCGG

N701: 5' CAAGCAGAAGACGGCATACGAGAT TCGCCTTA GTCTCGTGGGCTCGG 3'
N702: CAAGCAGAAGACGGCATACGAGAT CTAGTACG GTCTCGTGGGCTCGG
N703: CAAGCAGAAGACGGCATACGAGAT TTCTGCCT GTCTCGTGGGCTCGG
N704: CAAGCAGAAGACGGCATACGAGAT GCTCAGGA GTCTCGTGGGCTCGG
N705: CAAGCAGAAGACGGCATACGAGAT AGGAGTCC GTCTCGTGGGCTCGG
N706: CAAGCAGAAGACGGCATACGAGAT CATGCCTA GTCTCGTGGGCTCGG
N707: CAAGCAGAAGACGGCATACGAGAT GTAGAGAG GTCTCGTGGGCTCGG
N708: CAAGCAGAAGACGGCATACGAGAT CCTCTCTG GTCTCGTGGGCTCGG
N709: CAAGCAGAAGACGGCATACGAGAT AGCGTAGC GTCTCGTGGGCTCGG
N710: CAAGCAGAAGACGGCATACGAGAT CAGCCTCG GTCTCGTGGGCTCGG
N711: CAAGCAGAAGACGGCATACGAGAT TGCCTCTT GTCTCGTGGGCTCGG
N712: CAAGCAGAAGACGGCATACGAGAT TCCTCTAC GTCTCGTGGGCTCGG
N713: CAAGCAGAAGACGGCATACGAGAT ATTACAAT GTCTCGTGGGCTCGG
N714: CAAGCAGAAGACGGCATACGAGAT GAATGATC GTCTCGTGGGCTCGG
N715: CAAGCAGAAGACGGCATACGAGAT CGATCGGT GTCTCGTGGGCTCGG
N716: CAAGCAGAAGACGGCATACGAGAT AATAACGG GTCTCGTGGGCTCGG
N717: CAAGCAGAAGACGGCATACGAGAT TAGAAGAA GTCTCGTGGGCTCGG
N718: CAAGCAGAAGACGGCATACGAGAT GTCAGGTA GTCTCGTGGGCTCGG
N719: CAAGCAGAAGACGGCATACGAGAT GCGGTCCT GTCTCGTGGGCTCGG
N720: CAAGCAGAAGACGGCATACGAGAT AATCGGAC GTCTCGTGGGCTCGG
N721: CAAGCAGAAGACGGCATACGAGAT AACTCGTG GTCTCGTGGGCTCGG
N722: CAAGCAGAAGACGGCATACGAGAT GGCCGTGG GTCTCGTGGGCTCGG
N723: CAAGCAGAAGACGGCATACGAGAT TTACATGT GTCTCGTGGGCTCGG
N724: CAAGCAGAAGACGGCATACGAGAT AGTTAACA GTCTCGTGGGCTCGG
